# Supplementary material for: Prognostic modeling in head and neck cancer: deep learning or handcrafted radiomics?
Source: BJR Artif Intell. 2025 Jul 15;2(1):ubaf008. doi: 10.1093/bjrai/ubaf008 (PMC13045703; doi:10.1093/bjrai/ubaf008)
Supplement: ubaf008_Supplementary_Data [file ubaf008_supplementary_data.zip]

Archive with 3 entries (3 files):
- Appendix.docx
- Supplementary - Reviewed.docx
- Supplementary-2.docx
